# Supplementary material for: Whole Genome Sequencing and Characterization of Multidrug-Resistant (MDR) Bacterial Strains Isolated From a Norwegian University Campus Pond
Source: Front Microbiol. 2020 Jun 17;11:1273. doi: 10.3389/fmicb.2020.01273 (PMC7311804; doi:10.3389/fmicb.2020.01273)
Supplement: Supplementary file 2 [file Table_1.xlsx]

## Sheet: Sheet1
Supplementary Table 1: MIC data for Environmental isolates.
													Miscellaneous
	Aminoglycosides			Carbapenems		Cephalosporins		Fluoroquinolones	Macrolides	Penicillins		Tetracyclines	Bacitracins	Polymyxins	Fosfomycin	Nitrofurans	Trimethoprim	Trimethoprim/ sulfonamide
	AK- Amikacin	CN- Gentamicin	S- Streptomycin	IMI- Imipenem	MRP- Meropenem	CTX- Cefotaxime	FEP- Cefepime	CIP- Ciprofloxacin	E- Erythromycin	AM-Ampicillin	AMC- Amoxicillin w/ clavulanic acid	Tet- Tetracycline	B - Bacitracin	CS- Colistin	FOF- Fosfomycin	F- Nitrofurantoin	TM- Trimethoprim	SXT- Trimethoprim/ sulfamethoxazole
NMBU_W05E18	1	0.5	3	0.38	0.047	≥ 256	32	≥32	≥ 256	≥ 256	5	5	≥256	1.5	5	7	≥32	0.625
NMBU_W06E18_Str1	0.5	0.25	3	0.38	0.032	≥ 256	8	≥32	≥ 256	≥ 256	≥ 256	3	≥256	1.5	0.5	5	0.25	0.275
NMBU_W10C18	0.5	0.25	2	0.21	0.064	≥ 256	8	≥32	32	≥ 256	≥ 256	3.5	≥256	1.5	0.565	7	0.19	0.275
NMBU_W12E19	1	0.37	3	0.185	0.023	32	1	0.25	≥ 256	≥ 256	5	48	≥256	1.5	8	8	0.22	0.47
NMBU_W13E19	1.5	0.5	3	0.12	0.016	32	1.25	0.12	≥ 256	≥ 256	4	128	≥256	1.5	0.12	12	≥32	1.5
NMBU_W07E18	0.75	2	16	0.12	0.032	≥ 256	14	2	24	≥ 256	12	7	≥256	1.5	≥1024	≥512	0.25	0.75
NMBU_R2	8	12	≥64	≥32	≥32	≥ 256	≥32	0.5	12	≥ 256	≥ 256	14	≥256	8	96	≥512	≥32	0.125
The MIC values labeled with gray background indicate the resistance to the antimicrobial agents based on EUCAST clinical breakpoint values (v 9.0).
R2 (Stenotrophomonas maltophilia): Trimethoprim-sulfamethoxazole is the only agent for which EUCAST breakpoints are currently available.
